# Supplementary material for: Targeting WEE1 enhances the antitumor effect of KRAS-mutated non-small cell lung cancer harboring TP53 mutations
Source: Cell Rep Med. 2024 May 21;5(6):101578. doi: 10.1016/j.xcrm.2024.101578 (PMC11228449; doi:10.1016/j.xcrm.2024.101578)
Supplement: Data S1. Comprehensive list of CRISPR-knockout crRNA, related to Figure 1 [file mmc2.xlsx]

## Sheet: CRISPR-KO crRNA library
List of targtet genes in the CRISPR-KO crRNA library
Number	Targets
1	HSPB8
2	AK8
3	FLT4
4	MINK1
5	FUK
6	PACSIN1
7	NEK4
8	PNKP
9	SPHK2
10	NME7
11	STK38L
12	RPS6KA5
13	GUK1
14	ANKK1
15	TAB1
16	PRKG2
17	PIK3CD
18	FGFRL1
19	CKS2
20	EPHA3
21	HCK
22	ADCK1
23	MPP1
24	TGFBR2
25	DGKQ
26	MELK
27	ERBB2
28	MAP4K2
29	EPHA6
30	PRKCI
31	ACVRL1
32	MASTL
33	MAP2K1
34	CDK9
35	DGKD
36	MAST1
37	GUCY2C
38	CDK15
39	PLK2
40	CSK
41	PIK3R1
42	MAP3K2
43	RIPK4
44	GK
45	MAPK7
46	CAMKK2
47	PIP5K1C
48	MAP3K6
49	CKMT1A
50	MAPK14
51	MYO3B
52	MAP2K4
53	AK9
54	ATP23
55	NTRK1
56	PRKCZ
57	CALM1
58	MAP3K10
59	ITPK1
60	CAMKV
61	DLG4
62	ROCK1
63	CDK7
64	TSSK4
65	FGGY
66	RPS6KA1
67	NME9
68	SIK2
69	PRKACG
70	CDK19
71	SRPK2
72	CIT
73	AKT1
74	PDK3
75	COL4A3BP
76	NTRK2
77	IPMK
78	TYRO3
79	HK1
80	GRK6
81	PANK4
82	BEGAIN
83	PHKA2
84	IRAK2
85	TAF1
86	KIAA1804
87	MAP3K13
88	CMPK2
89	TNK1
90	ACVR1
91	AK4
92	CDK11A
93	PXK
94	MARK3
95	EIF2AK4
96	ALPK3
97	WNK4
98	MPP7
99	TSKS
100	TBK1
101	ICK
102	TAB2
103	KCNH2
104	PI4K2B
105	PIK3C2G
106	EPHA7
107	RIPK1
108	AXL
109	DBF4
110	TRIM24
111	BTK
112	PIP4K2B
113	PIK3CA
114	LATS1
115	PRKD2
116	PRKAR1B
117	NADK
118	CHKB
119	MAP2K7
120	CDC42BPB
121	MOS
122	JAK2
123	PRKAR2A
124	ERBB3
125	VRK2
126	PKIB
127	MAP3K4
128	MAP3K11
129	PHKG2
130	PRPS2
131	CAMK2G
132	TESK2
133	MAP3K15
134	MUSK
135	KNDC1
136	CDADC1
137	PRPS1L1
138	CASK
139	MAP2K2
140	PSKH2
141	PAK4
142	AKT2
143	UCK1
144	RIPK3
145	NUAK2
146	MAP2K6
147	PI4KB
148	EEF2K
149	AGK
150	STK16
151	MAGI3
152	CDC7
153	TRRAP
154	RPS6KA4
155	RNASEL
156	IKBKB
157	BMPR1A
158	PIK3R4
159	JAK3
160	MAP2K5
161	ALDH18A1
162	FER
163	NLK
164	MVK
165	PHKA1
166	PRKAA1
167	BMPR2
168	TKFC
169	PRKD1
170	SPEG
171	MAPK11
172	CMPK1
173	NMRK1
174	RPS6KL1
175	PI4KA
176	PIK3R5
177	MAST3
178	CDK14
179	HIPK2
180	FGR
181	PRKACB
182	DCLK2
183	TK2
184	EPHB6
185	NEK10
186	SYK
187	FAM20C
188	IPPK
189	SIK3
190	PDGFRA
191	WNK2
192	NEK6
193	PNCK
194	CAMK2A
195	MPP4
196	NMRK2
197	TSSK2
198	CHKA
199	STRADB
200	NUAK1
201	BMPR1B
202	EFNA1
203	CDC42BPA
204	STK39
205	INSR
206	MAP3K8
207	MAP4K5
208	NEK5
209	CSNK1A1L
210	PGK1
211	PAK1
212	XYLB
213	PFKP
214	EIF2AK1
215	MAK
216	INSRR
217	RIOK1
218	IRAK3
219	WEE2
220	DSTYK
221	MYLK3
222	PKDCC
223	STK10
224	SBK1
225	ABL1
226	EFNB3
227	TRIB3
228	FASTKD3
229	NAGK
230	SCYL2
231	PIP5KL1
232	MAPK8
233	PKN3
234	EFNA2
235	EIF2AK2
236	CDK20
237	PKLR
238	CSNK1G1
239	ETNK2
240	DCLK1
241	TSSK1B
242	LMTK2
243	DCAKD
244	RIOK3
245	FAM20A
246	CRKL
247	SGK2
248	ITK
249	PRKCE
250	ROR2
251	PRKCA
252	IDNK
253	EPHA8
254	NIM1K
255	BRD3
256	SBK2
257	CALM2
258	KCNH8
259	MKNK1
260	AK6
261	PDIK1L
262	TTBK1
263	CLK1
264	PIK3C2A
265	FN3K
266	SRPK3
267	DDR2
268	LRGUK
269	PRKCG
270	SGK1
271	WNK1
272	STK38
273	CAMK1D
274	PHKB
275	ERN2
276	ACVR2A
277	PINK1
278	CSNK1E
279	CDKL4
280	CSNK2A1
281	NADK2
282	VRK3
283	PAK3
284	MST1R
285	PLK4
286	MAGI1
287	NRBP2
288	MPP6
289	MAP3K5
290	TJP3
291	SRC
292	PDK1
293	PRKCD
294	PDK2
295	PRPF4B
296	ADPGK
297	STK11
298	NEK3
299	SCYL1
300	CAMK1
301	FGFR1
302	TEX14
303	PBK
304	KSR2
305	CDKL1
306	CIB2
307	CDK4
308	MOK
309	PRKAG3
310	LRRK2
311	ATM
312	MAP3K3
313	EPHA4
314	TRPM6
315	PTK6
316	TRIB2
317	MYLK
318	UCK2
319	MAPK3
320	PRKDC
321	FASTKD2
322	MAST2
323	DLG3
324	MYO3A
325	STK4
326	RIPK2
327	STK33
328	DLG2
329	TPK1
330	MAP3K1
331	TYK2
332	NME5
333	RPS6KA6
334	STK40
335	PIK3CG
336	SGK223
337	DGKA
338	EPHA5
339	PSTK
340	SHPK
341	CDK1
342	PTK7
343	TRPM7
344	STK24
345	ROS1
346	AURKC
347	IKBKG
348	MAPK13
349	CDK11B
350	CDK5
351	UHMK1
352	ITPKB
353	MPP3
354	FLT1
355	CPNE3
356	PPIP5K1
357	PSKH1
358	CHEK2
359	ITPKA
360	STK32B
361	HK2
362	BRDT
363	IP6K3
364	EPHA1
365	PRPS1
366	BRAF
367	RPS6KB1
368	CDK10
369	TIE1
370	STK35
371	TAOK3
372	ADCK5
373	FYN
374	ALPK1
375	MAP4K3
376	CDK3
377	EPHB1
378	GRK7
379	MLKL
380	PRKAB2
381	ADCK2
382	DAPK1
383	EPHB3
384	PACSIN3
385	GNE
386	NRK
387	BLK
388	FRK
389	DGKG
390	FES
391	CAMK1G
392	SPHK1
393	NEK8
394	MARK4
395	PKM
396	FGFR4
397	CAMK4
398	SCYL3
399	MAPK4
400	PPIP5K2
401	PFKM
402	SBK3
403	OBSCN
404	MET
405	SRPK1
406	NPR2
407	PRKCQ
408	MAPKAPK2
409	CDC42BPG
410	TRIM27
411	DCLK3
412	AK2
413	PDGFRL
414	PMVK
415	TLK1
416	CDKL2
417	MERTK
418	EPHB2
419	MAP4K4
420	SGK3
421	MAGI2
422	CAMKK1
423	STK36
424	ALPK2
425	DYRK3
426	CDK6
427	CSNK1G3
428	EPHA10
429	CDK17
430	PCK2
431	PRKCSH
432	PDPK1
433	EFNA4
434	TP53RK
435	NME3
436	MPP2
437	ATR
438	HYKK
439	PANK3
440	BRD4
441	CHUK
442	DLG1
443	PIK3R3
444	RAF1
445	LTK
446	CAMK2B
447	TJP1
448	ALK
449	PIM2
450	LCK
451	RBKS
452	TEK
453	PLK1
454	ULK4
455	PRKAR2B
456	DGKH
457	EIF2AK3
458	STK19
459	ETNK1
460	UCKL1
461	PDK4
462	ROR1
463	GAK
464	CHEK1
465	HUNK
466	LRRK1
467	ZAP70
468	TTN
469	FGFR3
470	MTOR
471	PDXK
472	DOLK
473	PGK2
474	HK3
475	PRKX
476	GK2
477	ROCK2
478	ADCK3
479	WEE1
480	NME6
481	MAP3K19
482	MAST4
483	PRKCB
484	PIKFYVE
485	PIK3CB
486	STK26
487	FN3KRP
488	ERN1
489	NME2
490	NEK9
491	VRK1
492	PAPSS2
493	MAPK15
494	MAPK6
495	PIP4K2C
496	KALRN
497	IP6K2
498	NPR1
499	CSNK1G2
500	GRK4
501	DTYMK
502	TXK
503	ZAK
504	PFKFB4
505	CSNK2A2
506	GLYCTK
507	PFKFB2
508	BMX
509	PTK2
510	MAPK9
511	ADK
512	TRIM33
513	MPP5
514	COASY
515	PKMYT1
516	EFNA5
517	TAF1L
518	SRMS
519	STRADA
520	PIK3R2
521	CDK5R2
522	PACSIN2
523	ILK
524	TAB3
525	CAMK2D
526	AURKB
527	GCK
528	PIP5K1A
529	TAOK1
530	FAM20B
531	ADCK4
532	MAP3K9
533	PRKACA
534	PKIG
535	RPS6KA3
536	ADRBK1
537	MAP3K7
538	TRIM28
539	SGK494
540	STK32A
541	DDR1
542	MAPKAPK5
543	SLK
544	GSG2
545	NEK11
546	RPS6KC1
547	AURKA
548	CDK5R1
549	PAPSS1
550	MAPKAPK3
551	NME4
552	PTK2B
553	PRKAG2
554	IKBKAP
555	PIM1
556	IRAK1
557	CDKL3
558	GUCY2F
559	STK17A
560	PFKFB3
561	STK17B
562	TSSK6
563	TRIO
564	WNK3
565	STKLD1
566	TNIK
567	CDKL5
568	MKNK2
569	NME8
570	PAK7
571	PIK3R6
572	TESK1
573	AK7
574	BRSK1
575	DYRK1A
576	ACVR1C
577	EFNB2
578	EPHA2
579	YES1
580	ITPKC
581	STK3
582	N4BP2
583	CLK3
584	PRKAR1A
585	GRK1
586	FASTKD1
587	TNK2
588	PKN1
589	IKBKE
590	BUB1
591	TLK2
592	CDK18
593	TRIB1
594	TSSK3
595	CKMT1B
596	CSNK1D
597	THNSL1
598	TWF2
599	HIPK4
600	ACVR2B
601	TPD52L3
602	CDK16
603	BRD2
604	ABL2
605	GUCY2D
606	DGUOK
607	TNNI3K
608	MAP3K12
609	PLK3
610	DYRK1B
611	RET
612	ADRBK2
613	IGF1R
614	POMK
615	PLK5
616	ARAF
617	TGFBR1
618	CERK
619	AK5
620	CDK13
621	NEK7
622	LYN
623	CDK2
624	FLT3
625	PDGFRB
626	ULK2
627	LMTK3
628	GSK3B
629	PAK2
630	TAOK2
631	DGKE
632	DMPK
633	FASTK
634	CKMT2
635	CSNK1A1
636	CALM3
637	PKIA
638	MARK1
639	CLK2
640	DGKK
641	CDK12
642	LIMK1
643	MAP2K3
644	PRKAA2
645	PHKG1
646	MAPK1
647	PIP4K2A
648	PAK6
649	PRKG1
650	CSNK2A3
651	BCR
652	CSNK2B
653	IP6K1
654	FASTKD5
655	KSR1
656	BCKDK
657	EFNB1
658	KHK
659	PIM3
660	RYK
661	JAK1
662	PIP5K1B
663	CDK8
664	TK1
665	HKDC1
666	DYRK4
667	ULK1
668	EGFR
669	HIPK1
670	PKN2
671	MAPK12
672	GSK3A
673	DAPK2
674	DGKB
675	PFKL
676	NME1
677	STK31
678	PANK2
679	RPS6KA2
680	RIOK2
681	TWF1
682	KDR
683	PCK1
684	AAK1
685	CKM
686	MAPK10
687	STK25
688	MATK
689	PANK1
690	TTBK2
691	GALK1
692	HIPK3
693	ULK3
694	CKB
695	AMHR2
696	CLK4
697	IRAK4
698	NEK2
699	TEC
700	DGKI
701	GALK2
702	GRK5
703	DYRK2
704	BUB1B
705	MYLK2
706	ERBB4
707	PRKAB1
708	RFK
709	PI4K2A
710	BRSK2
711	DAPK3
712	DLG5
713	AK3
714	BMP2K
715	NEK1
716	OXSR1
717	AK1
718	STK32C
719	LIMK2
720	PASK
721	PEAK1
722	TBCK
723	MARK2
724	TTK
725	AKT3
726	KIT
727	TJP2
728	PRKCH
729	DCK
730	CERKL
731	ACVR1B
732	SNRK
733	PIK3C3
734	MAP4K1
735	PFKFB1
736	NTRK3
737	PRKAG1
738	NRBP1
739	AATK
740	MYLK4
741	RPS6KB2
742	PRKD3
743	GK5
744	EPHB4
745	MAP3K14
746	LATS2
