# Supplementary material for: Targeting WEE1 enhances the antitumor effect of KRAS-mutated non-small cell lung cancer harboring TP53 mutations
Source: Cell Rep Med. 2024 May 21;5(6):101578. doi: 10.1016/j.xcrm.2024.101578 (PMC11228449; doi:10.1016/j.xcrm.2024.101578)
Supplement: Data S2. Comprehensive list of drug targets, related to Figure 2 [file mmc3.xlsx]

## Sheet: custom drug library
List of combouns in the custom drug library
Number	Compound	Targets
1	Linifanib (ABT-869)	PDGFR, VEGFR
2	Axitinib	VEGFR, PDGFR, c-Kit
3	Saracatinib (AZD0530)	Src, Bcr-Abl
4	Selumetinib (AZD6244)	MEK
5	Nintedanib (BIBF 1120)	VEGFR, PDGFR, FGFR
6	Afatinib (BIBW2992)	EGFR
7	BMS-536924	IGF-1R
8	Bosutinib (SKI-606)	Src
9	Cediranib (AZD2171)	VEGFR, Flt
10	Dovitinib (TKI-258, CHIR-258)	c-Kit, FGFR, Flt, VEGFR, PDGFR
11	PD184352 (CI-1040)	MEK
12	Dasatinib	Src, Bcr-Abl, c-Kit
13	Ridaforolimus (Deforolimus, MK-8669)	mTOR
14	Gefitinib (ZD1839)	EGFR
15	Imatinib Mesylate (STI571)	PDGFR, c-Kit, Bcr-Abl
16	Lapatinib (GW-572016) Ditosylate	EGFR, HER2
17	Motesanib Diphosphate (AMG-706)	VEGFR, PDGFR, c-Kit
18	Nilotinib (AMN-107)	Bcr-Abl
19	NVP-AEW541	IGF-1R
20	Pazopanib HCl	VEGFR, PDGFR, c-Kit
21	PD0325901	MEK
22	PI-103	DNA-PK, PI3K, mTOR
23	Rapamycin (Sirolimus)	mTOR
24	Sorafenib Tosylate	VEGFR, PDGFR, Raf
25	Sunitinib Malate	VEGFR, PDGFR, c-Kit, Flt
26	Temsirolimus (CCI-779, NSC 683864)	mTOR
27	VX-680 (Tozasertib, MK-0457)	Aurora Kinase
28	Y-27632 2HCl	ROCK
29	Enzastaurin (LY317615)	PKC
30	AC480 (BMS-599626)	HER2
31	Masitinib (AB1010)	c-Kit, PDGFR, FGFR, FAK
32	GDC-0941	PI3K
33	SL-327	MEK
34	Crizotinib (PF-02341066)	c-Met, ALK
35	PHA-665752	c-Met
36	ZSTK474	PI3K
37	SB216763	GSK-3
38	SB203580	p38 MAPK
39	SB202190 (FHPI)	p38 MAPK
40	MK-2206 2HCl	Akt
41	SU11274	c-Met
42	Brivanib (BMS-540215)	VEGFR, FGFR
43	Refametinib (RDEA119, Bay 86-9766)	MEK
44	OSI-906 (Linsitinib)	IGF-1R
45	KU-55933 (ATM Kinase Inhibitor)	ATM
46	GSK1904529A	IGF-1R
47	PF-04217903	c-Met
48	MLN8054	Aurora Kinase
49	Vatalanib (PTK787) 2HCl	VEGFR, c-Kit, Flt
50	U0126-EtOH	MEK
51	ZM 447439	Aurora Kinase
52	GDC-0879	Raf
53	LY294002	PI3K
54	OSU-03012 (AR-12)	PDK-1
55	Danusertib (PHA-739358)	Aurora Kinase, FGFR, Bcr-Abl,
56	BI 2536	PLK
57	Foretinib (GSK1363089)	c-Met, VEGFR
58	GSK690693	Akt
59	JNJ-38877605	c-Met
60	Triciribine	Akt
61	Cabozantinib (XL184, BMS-907351)	VEGFR, c-Met, Flt, Tie-2, c-Kit
62	Everolimus (RAD001)	mTOR
63	BMS-754807	IGF-1R
64	Alisertib (MLN8237)	Aurora Kinase
65	AT9283	Bcr-Abl, JAK, Aurora Kinase
66	Brivanib Alaninate (BMS-582664)	VEGFR, FGFR
67	AG-490 (Tyrphostin B42)	JAK, EGFR
68	SNS-032 (BMS-387032)	CDK
69	Barasertib (AZD1152-HQPA)	Aurora Kinase
70	PLX-4720	Raf
71	Roscovitine (Seliciclib,CYC202)	CDK
72	SNS-314 Mesylate	Aurora Kinase
73	Lenvatinib (E7080)	VEGFR
74	CP-724714	EGFR, HER2
75	TGX-221	PI3K
76	WZ3146	EGFR
77	CYC116	Aurora Kinase, VEGFR
78	WZ4002	EGFR
79	PD98059	MEK
80	Regorafenib (BAY 73-4506)	c-Kit, Raf, VEGFR
81	WZ8040	EGFR
82	ENMD-2076	Flt, Aurora Kinase, VEGFR
83	CUDC-101	HDAC, EGFR, HER2
84	Tivozanib (AV-951)	VEGFR, c-Kit, PDGFR
85	YM201636	PI3K
86	OSI-930	c-Kit, VEGFR
87	KU-0063794	mTOR
88	Flavopiridol (Alvocidib)	CDK
89	AG-1024	IGF-1R
90	Amuvatinib (MP-470)	c-Met, c-Kit, PDGFR, Flt, c-RET
91	JNJ-7706621	CDK, Aurora Kinase
92	CHIR-99021 (CT99021)	GSK-3
93	PD173074	FGFR, VEGFR
94	WYE-354	mTOR
95	Vemurafenib (PLX4032, RG7204)	Raf
96	BX-795	PDK-1, IKK
97	BX-912	PDK-1
98	Genistein	EGFR
99	TG100-115	PI3K
100	MGCD-265	c-Met, VEGFR, Tie-2
101	Rigosertib (ON-01910)	PLK
102	Ki8751	VEGFR, c-Kit, PDGFR
103	Ruxolitinib (INCB018424)	JAK
104	Pelitinib (EKB-569)	EGFR
105	Aurora A Inhibitor I	Aurora Kinase
106	PHA-680632	Aurora Kinase
107	VX-745	p38 MAPK
108	Thiazovivin	ROCK
109	SP600125	JNK
110	AZD6482	PI3K
111	TSU-68 (SU6668, Orantinib)	VEGFR, PDGFR , FGFR
112	GSK429286A	ROCK
113	Pimasertib (AS-703026)	MEK
114	HMN-214	PLK
115	AEE788 (NVP-AEE788)	EGFR, Flt, VEGFR, HER2
116	PHA-793887	CDK
117	PIK-93	PI3K, VEGFR
118	Ponatinib (AP24534)	Bcr-Abl, VEGFR, FGFR, PDGFR
119	SAR245409 (XL765)	PI3K, mTOR
120	AT7519	CDK
121	Quizartinib (AC220)	Flt
122	Hesperadin	Aurora Kinase
123	BIX 02188	MEK
124	BIX 02189	MEK
125	AZD7762	Chk
126	R406 (free base)	Syk
127	CP-673451	PDGFR
128	AZD8055	mTOR
129	PHT-427	Akt, PDK-1
130	KRN 633	VEGFR, PDGFR
131	AT7867	Akt, S6 kinase
132	BMS-777607	c-Met
133	PD318088	MEK
134	KU-60019	ATM
135	BS-181 HCl	CDK
136	Fasudil (HA-1077) HCl	ROCK
137	BIRB 796 (Doramapimod)	p38 MAPK
138	Tie2 kinase inhibitor	Tie-2
139	H 89 2HCl	S6 Kinase
140	TWS119	GSK-3
141	Acadesine	AMPK
142	PF-573228	FAK
143	BMS-265246	CDK
144	Lapatinib	EGFR, HER2
145	AZD8330	MEK
146	KW-2449	Flt, Bcr-Abl, Aurora Kinase
147	RAF265 (CHIR-265)	Raf, VEGFR
148	AZD1480	JAK
149	PF-4708671	S6 Kinase
150	LY2784544	JAK
151	AST-1306	EGFR
152	AZD8931 (Sapitinib)	EGFR, HER2
153	GSK461364	PLK
154	R406	Syk, Flt
155	SGI-1776 free base	Pim
156	BMS-794833	c-Met, VEGFR
157	NVP-BHG712	VEGFR, Src, Raf, Bcr-Abl
158	OSI-420	EGFR
159	PIK-293	PI3K
160	AZ 960	JAK
161	Mubritinib (TAK 165)	HER2
162	PP242	mTOR
163	CYT387	JAK
164	SB590885	Raf
165	Apatinib	VEGFR
166	CAL-101 (Idelalisib, GS-1101)	PI3K
167	PIK-294	PI3K
168	Telatinib	VEGFR, PDGFR, c-Kit
169	Volasertib (BI 6727)	PLK
170	Palomid 529 (P529)	mTOR
171	Degrasyn (WP1130)	DUB, Bcr-Abl
172	BKM120 (NVP-BKM120, Buparlisib)	PI3K
173	Asiatic Acid	p38 MAPK
174	Honokiol	Akt, MEK
175	Indirubin	GSK-3
176	Quercetin	PI3K, PKC, Src, Sirtuin
177	Chrysophanic Acid	EGFR, mTOR
178	Phenformin HCl	AMPK
179	Daphnetin	PKA/PKC/EGFR
180	TAK-733	MEK
181	AZD5438	CDK
182	PP121	DNA-PK, mTOR, PDGF
183	OSI-027	mTOR
184	Fostamatinib (R788)	Syk
185	LY2603618	Chk
186	DCC-2036 (Rebastinib)	Bcr-Abl
187	CCT128930	Akt
188	A66	PI3K
189	GSK2126458 (GSK458)	PI3K, mTOR
190	WYE-125132 (WYE-132)	mTOR
191	A-674563	Akt, CDK, PKA
192	AS-252424	PI3K
193	PF-00562271	FAK
194	Trametinib (GSK1120212)	MEK
195	Flavopiridol HCl	CDK
196	Ibrutinib (PCI-32765)	Src
197	AS-604850	PI3K
198	CAY10505	PI3K
199	CHIR-124	Chk
200	NVP-BSK805 2HCl	JAK
201	R547	CDK
202	WAY-600	mTOR
203	TG101209	Flt, JAK, c-RET
204	GDC-0980 (RG7422)	mTOR, PI3K
205	A-769662	AMPK
206	CH5132799	PI3K, mTOR
207	KX2-391	Src
208	GSK1838705A	IGF-1, ALK
209	TAK-901	Aurora Kinase
210	AMG-900	Aurora Kinase
211	ZM 336372	Raf
212	PH-797804	p38 MAPK
213	Dacomitinib (PF299804, PF299)	EGFR
214	AG-1478 (Tyrphostin AG-1478)	EGFR
215	SB415286	GSK-3
216	Crenolanib (CP-868596)	PDGFR
217	TG101348 (SAR302503)	JAK
218	PHA-767491	CDK
219	PF-04691502	mTOR, PI3K, Akt
220	CHIR-98014	GSK-3
221	AZ 628	Raf
222	AMG-458	c-Met
223	BGT226 (NVP-BGT226)	PI3K, mTOR
224	Milciclib (PHA-848125)	CDK
225	Tivantinib (ARQ 197)	c-Met
226	Varlitinib	EGFR
227	CUDC-907	HDAC, PI3K
228	NVP-BVU972	c-Met
229	3-Methyladenine	PI3K
230	Dinaciclib (SCH727965)	CDK
231	Dovitinib (TKI-258) Dilactic Acid	Flt, FGFR, PDGFR, VEGFR, c-Kit
232	MK-5108 (VX-689)	Aurora Kinase
233	MK-2461	c-Met, FGFR, PDGFR
234	AZD2014	mTOR
235	TAK-285	EGFR, HER2
236	Tofacitinib (CP-690550,Tasocitinib)	JAK
237	Sotrastaurin	PKC
238	WP1066	JAK
239	AZD4547	FGFR
240	CEP-33779	JAK
241	Dabrafenib (GSK2118436)	Raf
242	GDC-0068	Akt
243	INK 128 (MLN0128)	mTOR
244	BYL719	PI3K
245	Tyrphostin AG 879	HER2
246	Torin 2	mTOR
247	TAE226 (NVP-TAE226)	FAK
248	Tideglusib	GSK-3
249	TPCA-1	IKK
250	SAR131675	VEGFR
251	BI-D1870	S6 Kinase
252	Semaxanib (SU5416)	VEGFR
253	Golvatinib (E7050)	c-Met, VEGFR
254	IMD 0354	IKK
255	WHI-P154	JAK, EGFR
256	GW5074	Raf
257	IKK-16 (IKK Inhibitor VII)	IKK
258	PF-562271	FAK
259	GW441756	Trk Receptor
260	Tyrphostin 9	EGFR
261	ZM 323881 HCl	VEGFR
262	ZM 306416	VEGFR
263	GNF-2	Bcr-Abl
264	S-Ruxolitinib (INCB018424)	JAK
265	PF-477736	Chk
266	Go 6983	PKC
267	BAY 11-7082	IκB/IKK
268	Icotinib	EGFR
269	CHIR-99021 (CT99021) HCl	PI3K/Akt/mTOR
270	TDZD-8	GSK-3
271	TAK-715	p38 MAPK
272	Pazopanib	VEGFR
273	Piceatannol	Syk
274	Schisandrin B (Sch B)	ATM/ATR
275	Cabozantinib malate (XL184)	VEGFR
276	JNK-IN-8	JNK
277	SC-514	IκB/IKK
278	Tofacitinib (CP-690550) Citrate	JAK
279	Fingolimod (FTY720) HCl	S1P Receptor, Bcr-Abl, PKC
280	VX-702	p38 MAPK
281	AP26113 (Brigatinib)	ALK
282	AZD2932	PDGFR
283	MEK162 (ARRY-162, ARRY-438162)	MEK
284	PP2	Src
285	VS-5584 (SB2343)	PI3K
286	CZC24832	PI3Kγ
287	IPI-145 (INK1197)	PI3K
288	XL019	JAK
289	PD168393	EGFR
290	CX-6258 HCl	Pim
291	AZ20	ATM/ATR
292	CGI1746	BTK
293	PP1	Src
294	LY2090314	GSK-3
295	MK-8745	Aurora Kinase
296	Tepotinib (EMD 1214063)	c-Met
297	RN486	BTK
298	LDK378	ALK
299	GSK2334470	PDK-1
300	Zotarolimus(ABT-578)	mTOR
301	IPA-3	PAK
302	Adavosertib	WEE1
303	VE-822	ATM/ATR
304	AZD1208	Pim
305	AZD3463	ALK
306	NU6027	CDK
307	MLN2480	Raf
308	TIC10 Analogue	Akt
309	CGK 733	ATM/ATR
310	AZD1080	GSK-3
311	10058-F4	c-Myc
312	LY2835219	CDK
313	SSR128129E	FGFR
314	AVL-292	BTK
315	SKI II	sphingosine kinase (SphK)
316	PF-543	SphK1
317	GZD824	Bcr-Abl
318	RKI-1447	ROCK
319	BIO	GSK-3
320	CNX-2006	EGFR
321	GF109203X	PKC
322	GSK650394	SGK
323	Skepinone-L	p38 MAPK
324	Losmapimod (GW856553X)	p38 MAPK
325	Ro3280	PLK
326	AZD2858	GSK-3
327	CNX-774	BTK
328	PD173955	Bcr-Abl
329	FRAX597	PAK
330	CO-1686 (AVL-301)	EGFR
331	PFK15	PFKFB3
332	TAK-632	Raf
333	AZD9291	EGFR
334	WZ4003	AMPK
335	HTH-01-015	AMPK
336	EHop-016	Rac
337	TG003	CDK
338	ERK5-IN-1	ERK
339	URMC-099	Abl1; LRRK2; MLK3; MLK1
340	Bay 11-7085	IκB/IKK
341	HS-173	PI3K
342	GNE-0877	leucine-rich repeat kinase 2
343	GNE-9605	LRRK2
344	Sorafenib	Raf
345	KN-62	CaMKII
346	KN-93 Phosphate	CaMK
347	PD016628	WEE, CHK1
348	LDC000067	CDK
349	Uprosertib (GSK2141795)	Akt
350	DDR1-IN-1	DDR(receptor tyrosine kinase)
351	JNK Inhibitor IX	JNK
352	XMD8-92	ERK
353	GNF-5	Bcr-Abl
354	GNE-7915	LRRK
355	Decernotinib (VX-509)	JAK
356	Vacquinol-1	JNK
357	G-749	FLT3
358	AT13148	Akt
359	WH-4-023	Src
360	IM-12	GSK-3
361	Anacardic Acid	Histone Acetyltransferase
362	Filgotinib (GLPG0634)	JAK
363	LDN-214117	TGF-beta/Smad
364	ZN-c3	WEE1
365	D 4476	CK
366	PF-431396	FAK
367	GSK2578215A	LRRK2
368	AZD6738	ATM/ATR
369	VX-11e	ERK
370	FIIN-2	FGFR
371	Bikinin	GSK-3
372	BLZ945	CSF-1R
373	LFM-A13	BTK
374	SB239063	p38 MAPK
375	ANA-12	Trk receptor
376	Ro-3306	CDK
377	SC1	ERK
378	SU6656	Src
379	Akti-1/2	Akt
380	Purvalanol A	CDK
381	AMG319	PI3K
382	SGI-7079	VEGFR
383	Ulixertinib (BVD-523, VRT752271)	ERK
384	LJH685	S6 Kinase
385	LJI308	S6 Kinase
386	ONO-4059	BTK
387	CC-223	mTOR
388	GSK621	AMPK
389	DASA-58	PKM2
390	GSK2292767	PI3K
391	ETC-1002	AMPK
392	PLX7904	Raf
393	AZD3759	EGFR
394	VPS34-IN1	PI3K
395	Entrectinib (RXDX-101)	Trk receptor
396	GSK2636771	PI3K
397	PQ 401	IGF-1R
398	ZM 39923 HCl	JAK
399	SMI-4a	Pim
400	VE-821	ATM/ATR
401	AG-18	EGFR
402	CEP-32496	Raf
403	AZD5363	Akt
404	TCS 359	FLT3
405	Tyrphostin AG 1296	PDGFR
406	NSC 23766	Rac
407	PRT062607 (P505-15, BIIB057) HCl	Syk
408	Butein	EGFR
409	GDC-0349	mTOR
410	Cobimetinib (GDC-0973, RG7420)	MEK
411	BMS-345541	IκB/IKK
412	ETP-46464	mTOR
413	ASP3026	ALK
414	Pacritinib (SB1518)	JAK
415	P276-00	CDK
416	BMS-582949	p38 MAPK
417	AMG 337	c-Met
418	Oclacitinib	JAK
419	BI-78D3	JNK
420	Olmutinib (HM61713, BI 1482694)	EGFR
421	7,8-Dihydroxyflavone	Trk receptor
422	LY3023414	Akt
423	Perifosine (KRX-0401)	Akt
424	Palbociclib (PD-0332991) HCl	CDK
425	LY2228820	p38 MAPK
426	Miltefosine	Akt
427	Chloroquine Phosphate	ATM/ATR,Autophagy
428	Dorsomorphin 2HCl	AMPK
429	APTSTAT3-9R	STAT
430	SU9516	CDK
431	AR-A014418	GSK-3
432	PF-3758309	PAK
